# Supplementary material for: The Comprehensive Autistic Trait Inventory (CATI): development and validation of a new measure of autistic traits in the general population
Source: Mol Autism. 2021 May 17;12:37. doi: 10.1186/s13229-021-00445-7 (PMC8130295; doi:10.1186/s13229-021-00445-7)
Supplement: Supplementary file 2 — Additional file 2. PDF versions of the CATI and scoring key. [file 13229_2021_445_MOESM2_ESM.zip]

Archive with 4 entries (4 files):
- CATI - basic.pdf
- CATI - fillable form and automatic scoring.pdf
- CATI - fillable form.pdf
- CATI - scoring key.pdf
